# Supplementary material for: Predictors of Mortality in Acute Myocardial Infarction Complicated by Cardiogenic Shock despite Intra-Aortic Balloon Pump: Opportunities for Advanced Mechanical Circulatory Support in Asia
Source: Life (Basel). 2024 Apr 30;14(5):577. doi: 10.3390/life14050577 (PMC11122050; doi:10.3390/life14050577)
Supplement: Supplementary file 1 [file life-14-00577-s001.zip]

Archive with 1 entries (1 files):
- life-2824961-supplementary.pdf
